# Supplementary material for: A scoping review of interventions to improve blood culture sampling practices in hospital acute care settings
Source: JAC Antimicrob Resist. 2026 Jan 30;8(1):dlag009. doi: 10.1093/jacamr/dlag009 (PMC12856658; doi:10.1093/jacamr/dlag009)
Supplement: dlag009_Supplementary_Data [file dlag009_supplementary_data.zip]

Archive with 2 entries (2 files):
- 3. Table 1 Supplementary Medline search terms v2.docx
- 4._Table_2_Supplementary_Study_details_CLEAN.docx
